# Supplementary material for: Homo-oligomerization of the human adenosine A2A receptor is driven by the intrinsically disordered C-terminus
Source: eLife. 2021 Jul 16;10:e66662. doi: 10.7554/eLife.66662 (PMC8328514; doi:10.7554/eLife.66662)
Supplement: Figure 1—figure supplement 1—source data 2. — Positive ([+] ctrl) and negative ([–] ctrl) controls consist of 5 OD cell lysate of Saccharomyces cerevisiae BJ5464 cells expressing and not expressing A2AR WT, respectively. ‘IMAC FT’ indicates the flow-through from IMAC step. ‘XAC inactive’ and ‘XAC active’ indicate the fractions that do not and do bind to XAC during the ligand-affinity chromatography step. MagicMark protein ladder (LC5602) is used as the molecular weight standard. [file elife-66662-fig1-figsupp1-data2.tif.zip]

Archive with 1 entries (1 files):
- Figure 1-figure supplement 1-source data 2.tif
