# Supplementary material for: Homo-oligomerization of the human adenosine A2A receptor is driven by the intrinsically disordered C-terminus
Source: eLife. 2021 Jul 16;10:e66662. doi: 10.7554/eLife.66662 (PMC8328514; doi:10.7554/eLife.66662)
Supplement: Figure 1—figure supplement 1—source data 3. [file elife-66662-fig1-figsupp1-data3.tif.zip]

Archive with 1 entries (1 files):
- Figure 1-figure supplement 1-source data 3.tif
