# Supplementary material for: Homo-oligomerization of the human adenosine A2A receptor is driven by the intrinsically disordered C-terminus
Source: eLife. 2021 Jul 16;10:e66662. doi: 10.7554/eLife.66662 (PMC8328514; doi:10.7554/eLife.66662)
Supplement: Figure 2—source data 2. — MagicMark protein ladder (LC5602) is used as the molecular weight standard. [file elife-66662-fig2-data2.tif.zip]

Archive with 1 entries (1 files):
- Figure 2-source data 2.tif
